# Supplementary material for: Involvement of c-Fos in cell proliferation, migration, and invasion in osteosarcoma cells accompanied by altered expression of Wnt2 and Fzd9
Source: PLoS One. 2017 Jun 30;12(6):e0180558. doi: 10.1371/journal.pone.0180558 (PMC5493424; doi:10.1371/journal.pone.0180558)
Supplement: S1 Fig — D. Data on the relative mRNA level of c-Fos, Wnt2 and Fzd9 analyzed by RT-PCR (n = 4). E. Data on the relative protein level of c-Fos, Wnt2 and Fzd9 analyzed by Western blot (n = 4). (XLSX) [file pone.0180558.s001.xlsx]

## Sheet: Sheet1
Dataset of Figure1. High expression of c-Fos, Wnt2, and Fzd9 in human OS tissues and MG63 OS cell line
Fig1D			The relative mRNA level
	hFOB1.19(n=4)		c-Fos		Wnt2	Fzd9
	first experiment		0.439069		0.602399	0.629705
	second experiment		0.332911		0.630556	0.590783
	third experiment		0.40567		0.59775	0.648768
	fourth experiment		0.4127		0.555751	0.580947
	mean		0.397587		0.596614	0.612551
	standard deviation		0.0454514		0.0308577	0.0320343
			The relative mRNA level
	MG63(n=4)		c-Fos		Wnt2	Fzd9
	first experiment		0.735321		0.93911	0.847696
	second experiment		0.73082		0.929769	0.87671
	third experiment		0.777332		0.827553	0.892822
	fourth experiment		0.828883		0.956472	0.896231
	mean		0.768089		0.913226	0.878365
	standard deviation		0.0456219		0.0581771	0.0221474
	p-value		<0.001		<0.001	<0.001
Fig1E			The relative protein level
	hFOB1.19(n=4)		c-Fos		Wnt2	Fzd9
	first experiment		0.297162		0.335878	0.374584
	second experiment		0.320625		0.320384	0.32069
	third experiment		0.228901		0.300166	0.372131
	fourth experiment		0.260467		0.279391	0.332169
	mean		0.276789		0.308955	0.349894
	standard deviation		0.0403993		0.0245408	0.0275144
			The relative protein level
	MG63(n=4)		c-Fos		Wnt2	Fzd9
	first experiment		0.595619		0.528894	0.465371
	second experiment		0.630635		0.556871	0.542096
	third experiment		0.61807		0.593476	0.576249
	fourth experiment		0.676274		0.559564	0.492513
	mean		0.630149		0.559701	0.519057
	standard deviation		0.0339901		0.026444	0.0496269
	p-value		<0.001		<0.001	<0.001
