# Supplementary material for: Involvement of c-Fos in cell proliferation, migration, and invasion in osteosarcoma cells accompanied by altered expression of Wnt2 and Fzd9
Source: PLoS One. 2017 Jun 30;12(6):e0180558. doi: 10.1371/journal.pone.0180558 (PMC5493424; doi:10.1371/journal.pone.0180558)
Supplement: S2 Fig — C. Data on the relative mRNA level of c-Fos analyzed by RT-PCR (n = 4). D. Data on the relative protein level of c-Fos analyzed by Western blot (n = 4). E. Data of wound healing assay on migration distance (n = 3), and five visions were taken by random in each experiment. F. Data of transwell assay on the average number of migration cells (n = 3), and five visions were taken by random in each experiment. G. Data of transwell assay on the average number of invasion cells (n = 3), and five visions were taken by random in each experiment. (XLSX) [file pone.0180558.s002.xlsx]

## Sheet: Sheet1
Dataset of Figure2. Knockdown of c-Fos inhibited cell migration and invasion of MG63 cells in vitro
Fig2C			The relative c-Fos mRNA level (c-Fos/β-actin)
	Con(n=4)		24h		48h
	first experiment		0.890501		0.844908
	second experiment		1.07835		1.11612
	third experiment		0.917615		1.07481
	fourth experiment		1.0068		1.14751
	mean		0.973315		1.04584
	standard deviation		0.0858558		0.137222
			The relative c-Fos mRNA level (c-Fos/β-actin)
	si-c-Fos(n=4)		24h		48h
	first experiment		0.264218		0.450449
	second experiment		0.318839		0.520104
	third experiment		0.282631		0.528678
	fourth experiment		0.316159		0.479756
	mean		0.295462		0.494747
	standard deviation		0.0265562		0.0364296
	p-value		<0.001		<0.001
Fig2D			The relative c-Fos protein level (c-Fos/GAPDH)
	Con(n=4)		24h		48h
	first experiment		0.418491		0.380863
	second experiment		0.412944		0.311591
	third experiment		0.401627		0.309528
	fourth experiment		0.406069		0.347484
	mean		0.409783		0.337367
	standard deviation		0.00744165		0.0338314
			The relative c-Fos protein level (c-Fos/GAPDH)
	si-c-Fos(n=4)		24h		48h
	first experiment		0.270444		0.142401
	second experiment		0.290026		0.15151
	third experiment		0.281505		0.159097
	fourth experiment		0.270866		0.148577
	mean		0.27821		0.150396
	standard deviation		0.00939351		0.00693279
	p-value		<0.001		0.001
	Con			migration distances(µm)
Fig2E				0h	24h	48h
		first experiment			133.3	270.05
					132.95	268
					113.2	251.35
					129.85	264.35
					129.15	260.1
			average		127.69	262.77
		second experiment			160.8	326.3
					191.6	312
					160.15	284.7
					127.65	263.8
					126.5	258.6
			average		153.34	289.08		Con(n=3)		migration distances(µm)
		third experiment			113.15	249.9			0h	24h	48h
					159.5	302.85		first experiment		127.69	262.77
					160.05	296.7		second experiment		153.34	289.08
					156.7	299.45		third experiment		142.09	284.34
					121.05	272.8		mean		141.04	278.73
			average		142.09	284.34		standard deviation		12.8572	14.0235
	si-c-Fos			migration distances(µm)				si-c-Fos(n=3)		migration distances(µm)
				0h	24h	48h			0h	24h	48h
		first experiment			83.1	199.55		first experiment		78.64	197.12
					74.4	191.65		second experiment		88.27	205.95
					74.35	202.85		third experiment		95.37	215.45
					85.5	199.05		mean		87.4267	206.173
					75.85	192.5		standard deviation		8.39682	9.16704
			average		78.64	197.12		p-value		0.00377273	0.00168997
		second experiment			74.6	194.6
					104.05	225.05
					94.5	220.05
					86.1	200.45
					82.1	189.6
			average		88.27	205.95
		third experiment			86.75	196.55
					96.2	202.9
					100.8	221.7
					102.05	220.95
					91.03	235.13
			average		95.37	215.45
Fig2F	Con		The number of migration cells					average
		first experiment	210	182	213	193	245	208.6
		second experiment	312	301	287	258	234	278.4
		third experiment	243	210	205	172	211	208.2
	si-c-Fos		The number of migration cells					average
		first experiment	114	156	162	132	109	134.6
		second experiment	125	134	159	178	188	156.8
		third experiment	135	139	131	130	124	131.8
	Con(n=3)		The number of migration cells
		first experiment	208.6
		second experiment	278.4
		third experiment	208.2
		mean	231.733
		standard deviation	40.415
			The number of migration cells
	si-c-Fos(n=3)	first experiment	134.6
		second experiment	156.8
		third experiment	131.8
		mean	141.067
		standard deviation	13.6972
		p-value	0.0212028
Fig2G	Con		The number of invasion cells					average
		first experiment	207	212	208	206	208	208.2
		second experiment	173	190	182	199	201	189
		third experiment	187	207	210	165	173	188.4
	si-c-Fos		The number of invasion cells					average
		first experiment	98	146	119	112	128	120.6
		second experiment	93	114	102	108	110	105.4
		third experiment	101	89	110	126	85	102.2
	Con(n=3)		The number of invasion cells
		first experiment	208.2
		second experiment	189
		third experiment	188.4
		mean	195.2
		standard deviation	11.2623
	si-c-Fos(n=3)		The number of invasion cells
		first experiment	120.6
		second experiment	105.4
		third experiment	102.2
		mean	109.4
		standard deviation	9.83056
		p-value	<0.001
