# Supplementary material for: Involvement of c-Fos in cell proliferation, migration, and invasion in osteosarcoma cells accompanied by altered expression of Wnt2 and Fzd9
Source: PLoS One. 2017 Jun 30;12(6):e0180558. doi: 10.1371/journal.pone.0180558 (PMC5493424; doi:10.1371/journal.pone.0180558)
Supplement: S3 Fig — B. Data of EdU assay on the rate of cells in S phase (n = 3), and five visions were taken by random in each experiment. C. Data of MTS assay on the absorbance of cells at 490 nm (n = 3), and five repetitions were taken in each experiment. E. Data of flow cytometric analysis on the early apoptosis index of cells (n = 3). F. Data of flow cytometric analysis on the late apoptosis index of cells (n = 3). (XLSX) [file pone.0180558.s003.xlsx]

## Sheet: Sheet1
Dataset of Figure3. Knockdown of c-Fos inhibited the proliferation and promoted the apoptosis of MG63 cells.
Fig3B	Con			The rate of cells in S phase
				24h	48h
		first experiment		53.7736	53.125
				62.5	46.0432
				60.5505	48
				63	58.6777
				65.9091	63.8889
			average	61.1466	53.9469
		second experiment		50	49.5798
				52	48.4375
				54.3103	41.7391
				54.6875	47.0588
				58.9744	56.7308
			average	53.9944	48.7092
		third experiment		55.0847	50
				62.7273	53.9062
				56.4516	58.2609		Con(n=3)		The rate of cells in S phase
				58.6777	57.5				24h	48h
				67.0455	51.0638		first experiment		61.1466	53.9469
			average	59.9974	54.1462		second experiment		53.9944	48.7092
	si-c-Fos			The rate of cells in S phase			third experiment		59.9974	54.1462
				24h	48h		mean		58.3795	52.2674
		first experiment		45.4545	30.2469		standard deviation		3.84078	3.08313
				50.9434	27.673		si-c-Fos(n=3)		The rate of cells in S phase
				48.0392	35.6643				24h	48h
				53.0612	30.2632		first experiment		48.6376	30.5877
				45.6897	29.0909		second experiment		45.2273	35.0685
			average	48.6376	30.5877		third experiment		47.0035	31.2106
		second experiment		41.5842	27.7108		mean		46.9561	32.2889
				47.1154	37.8882		standard deviation		1.70564	2.42727
				49.0909	39.7436		p-value		0.009	<0.001
				43.5185	32.5
				44.8276	37.5
			average	45.2273	35.0685
		third experiment		46.6667	30.8176
				42.6829	33.0709
				51.4851	34.5324
				46.9388	27.3292
				47.2441	30.303
			average	47.0035	31.2106
Fig3C	Con		OD value of 490nm
				24h	48h	72h	96h	120h
		first experiment		0.07	0.366	0.479	0.479	0.867
				0.153	0.129	0.327	0.418	0.906
				0.172	0.167	0.428	0.42	0.833
				0.182	0.132	0.322	0.44	0.927
				0.181	0.155	0.376	0.495	1.006
			average	0.1516	0.1898	0.3864	0.4504	0.9078
		second experiment		0.184	0.344	0.443	0.452	0.984
				0.138	0.214	0.357	0.415	0.915
				0.091	0.287	0.358	0.492	0.927
				0.178	0.238	0.338	0.477	0.916
				0.186	0.236	0.307	0.421	0.995
			average	0.1554	0.2638	0.3606	0.4514	0.9474
		third experiment		0.01	0.137	0.297	0.525	0.728
				0.055	0.122	0.286	0.524	0.868
				0.069	0.172	0.398	0.552	0.855
				0.067	0.063	0.306	0.617	1.115
				0.076	0.126	0.198	0.377	0.883
			average	0.0554	0.124	0.297	0.519	0.8898
	si-c-Fos		OD value of 490nm
				24h	48h	72h	96h	120h
		first experiment		0.031	0.157	0.269	0.313	0.536
				0.097	0.138	0.236	0.349	0.564
				0.082	0.152	0.33	0.202	0.53
				0.239	0.197	0.24	0.442	0.491
				0.165	0.191	0.325	0.413	0.565
			average	0.1228	0.167	0.28	0.3438	0.5372
		second experiment		0.215	0.164	0.239	0.283	0.61
				0.141	0.151	0.244	0.294	0.577
				0.156	0.178	0.26	0.275	0.606
				0.222	0.136	0.236	0.295	0.688
				0.107	0.18	0.241	0.378	0.647
			average	0.1682	0.1618	0.244	0.305	0.6256
		third experiment		0.034	0.154	0.279	0.31	0.777
				0.065	0.184	0.21	0.358	0.716
				0.09	0.114	0.234	0.378	0.693
				0.107	0.156	0.261	0.401	0.694
				0.09	0.143	0.087	0.432	0.726
			average	0.0772	0.1502	0.2142	0.3758	0.7212
	Con(n=3)		OD value of 490nm
			24h	48h	72h	96h	120h
	first experiment		0.1516	0.1898	0.3864	0.4504	0.9078
	second experiment		0.1554	0.2638	0.3606	0.4514	0.9474
	third experiment		0.0554	0.124	0.297	0.519	0.8898
	mean		0.1208	0.192533	0.348	0.4736	0.915
	standard deviation		0.0566699	0.0699401	0.0460126	0.0393207	0.0294673
	si-c-Fos(n=3)		OD value of 490nm
			24h	48h	72h	96h	120h
	first experiment		0.1228	0.167	0.28	0.3438	0.5372
	second experiment		0.1682	0.1618	0.244	0.305	0.6256
	third experiment		0.0772	0.1502	0.2142	0.3758	0.7212
	mean		0.122733	0.159667	0.246067	0.341533	0.628
	standard deviation		0.0455	0.00860078	0.0329486	0.0354544	0.0920235
	p-value		0.965	0.464	0.036	0.012	0.007
Fig3E	Con(n=3)		The early apoptosis index of cells
			24h	48h	72h
	first experiment		1.65	2.59	2.36
	second experiment		2.27	1.58	2.98
	third experiment		1.92	1.99	3.17
	mean		1.94667	2.05333	2.83667
	standard deviation		0.310859	0.50797	0.423596
	si-c-Fos(n=3)		The early apoptosis index of cells
			24h	48h	72h
	first experiment		2.57	4.19	3.66
	second experiment		3.91	5.36	5.65
	third experiment		2.49	4.93	5.94
	mean		2.99	4.82667	5.08333
	standard deviation		0.797747	0.591805	1.24114
	p-value		0.102412	0.00352674	0.0412572
Fig3F	Con(n=3)		The late apoptosis index of cells
			24h	48h	72h
	first experiment		3.65	5.26	10.5
	second experiment		4.27	6.32	9.8
	third experiment		4.54	6.2	9.6
	mean		4.15333	5.92667	9.96667
	standard deviation		0.456326	0.58046	0.472582
	si-c-Fos(n=3)		The late apoptosis index of cells
			24h	48h	72h
	first experiment		6.04	18.56	13.79
	second experiment		7.36	14	16.42
	third experiment		5.89	15.48	14.43
	mean		6.43	16.0133	14.88
	standard deviation		0.808888	2.32631	1.37153
	p-value		0.013201	0.00188538	0.004216
