# Supplementary material for: Involvement of c-Fos in cell proliferation, migration, and invasion in osteosarcoma cells accompanied by altered expression of Wnt2 and Fzd9
Source: PLoS One. 2017 Jun 30;12(6):e0180558. doi: 10.1371/journal.pone.0180558 (PMC5493424; doi:10.1371/journal.pone.0180558)
Supplement: S4 Fig — C. Data on the relative mRNA level of Wnt2 analyzed by RT-PCR (n = 4). D. Data on the relative protein level of Wnt2 analyzed by Western blot (n = 4). G. Data on the relative mRNA level of Fzd9 analyzed by RT-PCR (n = 4). H. Data on the relative protein level of Fzd9 analyzed by Western blot (n = 4). (XLSX) [file pone.0180558.s004.xlsx]

## Sheet: Sheet1
Dataset of Figure 4. Knockdown of c-Fos down-regulated the expression of Wnt2 and its receptor Fzd9 in MG63 cells at 24 and 48 h after transfection with c-Fos siRNA (si-c-Fos) and the negative control (Con).
Fig4C			The relative Wnt2 mRNA level (Wnt2/β-actin)
	Con(n=4)		24h		48h
	first experiment		0.881316		0.653547
	second experiment		0.810722		0.619336
	third experiment		0.875404		0.792649
	fourth experiment		0.898486		0.70097
	mean		0.866482		0.691626
	standard deviation		0.0384408		0.0752082
			The relative Wnt2 mRNA level (Wnt2/β-actin)
	si-c-Fos(n=4)		24h		48h
	first experiment		0.24656		0.229051
	second experiment		0.259997		0.25167
	third experiment		0.266873		0.312781
	fourth experiment		0.277422		0.310032
	mean		0.262713		0.275883
	standard deviation		0.0129352		0.04206
	p-value		<0.001		<0.001
Fig4D			The relative Wnt2 protein level (Wnt2/GAPDH)
	Con(n=4)		24h		48h
	first experiment		0.666965		0.744166
	second experiment		0.652299		0.726429
	third experiment		0.662733		0.729651
	fourth experiment		0.674526		0.805458
	mean		0.664131		0.751426
	standard deviation		0.00927431		0.0368382
			The relative Wnt2 protein level (Wnt2/GAPDH)
	si-c-Fos(n=4)		24h		48h
	first experiment		0.477907		0.484356
	second experiment		0.47245		0.507522
	third experiment		0.405257		0.513157
	fourth experiment		0.4732		0.44042
	mean		0.457204		0.486364
	standard deviation		0.0347151		0.0330677
	p-value		<0.01		<0.01
Fig4G			The relative Fzd9 mRNA level (Fzd9/β-actin)
	Con(n=4)		24h		48h
	first experiment		0.728827		0.740025
	second experiment		0.702244		0.750051
	third experiment		0.700187		0.79412
	fourth experiment		0.839561		0.905279
	mean		0.742705		0.797369
	standard deviation		0.065875		0.0756801
			The relative Fzd9 mRNA level (Fzd9/β-actin)
	si-c-Fos(n=4)		24h		48h
	first experiment		0.244866		0.235604
	second experiment		0.276581		0.257
	third experiment		0.294283		0.232308
	fourth experiment		0.270882		0.28545
	mean		0.271653		0.25259
	standard deviation		0.0204494		0.0244889
	p-value		<0.001		<0.001
Fig4H			The relative Fzd9 protein level (Fzd9/GAPDH)				Fig4-H
	Con(n=4)		24h		48h
	first experiment		0.579541		0.608162
	second experiment		0.540134		0.524604
	third experiment		0.627347		0.594128
	fourth experiment		0.711645		0.649825
	mean		0.614667		0.59418
	standard deviation		0.0738343		0.0520663
			The relative Fzd9 protein level (Fzd9/GAPDH)
	si-c-Fos(n=4)		24h		48h
	first experiment		0.416366		0.402933
	second experiment		0.429221		0.446838
	third experiment		0.403769		0.417222
	fourth experiment		0.496504		0.510322
	mean		0.436465		0.444329
	standard deviation		0.0413528		0.0476438
	p-value		0.00561373		0.00540047
