# Supplementary material for: Involvement of c-Fos in cell proliferation, migration, and invasion in osteosarcoma cells accompanied by altered expression of Wnt2 and Fzd9
Source: PLoS One. 2017 Jun 30;12(6):e0180558. doi: 10.1371/journal.pone.0180558 (PMC5493424; doi:10.1371/journal.pone.0180558)
Supplement: S1 Table — Comparison of the expression of c-Fos, Wnt2, and Fzd9 in human OS tissues of stage IIa and stage IIb/III. (XLS) [file pone.0180558.s005.xls]

## Sheet: Sheet1
Dataset of Table 1 Associations of the expression of c-Fos, Wnt2, and Fzd9 with tumor clinical stages
Number	Sex	Age	clinical stage	c-Fos expression	Wnt2 expression	Fzd9 expression
1	Male	28	IIa	Low	Low	Low
2	Male	16	IIa	High	High	Low
3	Female	32	IIa	Low	Low	Low
4	Female	23	IIa	Low	High	Low
5	Female	15	IIa	Low	High	High
6	Male	13	IIa	Low	Low	Low
7	Female	32	IIa	High	High	High
8	Female	15	IIa	High	Low	Low
9	Male	45	IIa	Low	Low	Low
10	Male	31	IIa	High	High	High
11	Female	27	IIa	Low	High	Low
12	Female	17	IIa	Low	High	Low
13	Male	42	IIa	Low	High	Low
14	Female	29	IIa	Low	Low	Low
15	Male	21	IIa	High	High	High
16	Female	32	IIa	Low	Low	Low
17	Male	48	IIa	High	High	High
18	Female	12	IIa	Low	High	Low
19	Male	17	IIa	High	Low	Low
20	Female	13	IIa	Low	High	Low
21	Male	26	IIa	Low	High	High
22	Male	14	IIa	Low	Low	Low
23	Female	18	IIa	Low	Low	High
24	Female	28	IIa	High	High	Low
25	Female	17	IIa	Low	High	Low
26	Male	34	IIb/III	Low	High	Low
27	Male	45	IIb/III	High	High	High
28	Male	26	IIb/III	High	High	Low
29	Female	14	IIb/III	High	High	High
30	Female	16	IIb/III	Low	High	High
31	Male	34	IIb/III	High	High	Low
32	Female	15	IIb/III	High	High	High
33	Female	43	IIb/III	Low	Low	Low
34	Male	36	IIb/III	Low	High	Low
35	Female	18	IIb/III	High	High	High
36	Female	34	IIb/III	High	High	High
37	Female	22	IIb/III	High	High	High
38	Male	17	IIb/III	High	High	High
39	Male	23	IIb/III	Low	Low	High
40	Female	47	IIb/III	Low	High	Low
41	Male	15	IIb/III	High	High	High
42	Female	19	IIb/III	High	High	High
43	Male	23	IIb/III	High	High	High
44	Male	34	IIb/III	High	High	Low
45	Female	26	IIb/III	High	High	High
46	Male	38	IIb/III	High	High	High
47	Male	13	IIb/III	Low	High	Low
48	Male	48	IIb/III	High	High	Low
49	Female	25	IIb/III	High	High	High
50	Female	18	IIb/III	High	High	High
51	Male	41	IIb/III	High	High	High
52	Male	15	IIb/III	High	High	High
53	Male	19	IIb/III	High	High	High
54	Male	33	IIb/III	High	High	High
			IIa stage	IIb/III stage	p-value
			(n = 25)	(n = 29)
		c-Fos expression
		High(n, %)	8(32.0)	22(75.9)	p<0.01**
		Low(n, %)	17(68.0)	7(24.1)
		Wnt2 expression
		High(n, %)	15(60.0)	27(93.1)	p<0.01**
		Low(n, %)	10(40.0)	2(6.8)
		Fzd9 expression
		High(n, %)	7(28.0)	20(68.9)	p<0.01**
		Low(n, %)	18(72.0)	9(31.1)
